# Supplementary material for: Ameliorating Effects of Bifidobacterium longum subsp. infantis FB3-14 against High-Fat-Diet-Induced Obesity and Gut Microbiota Disorder
Source: Nutrients. 2023 Sep 22;15(19):4104. doi: 10.3390/nu15194104 (PMC10574542; doi:10.3390/nu15194104)
Supplement: Supplementary file 1 [file nutrients-15-04104-s001.zip]

Archive with 1 entries (1 files):
- nutrients-2610339-supplementary.pdf
